# Supplementary material for: Neofunctionalization of Glycolytic Enzymes: An Evolutionary Route to Plant Parasitism in the Oomycete Phytophthora nicotianae
Source: Microorganisms. 2022 Jan 25;10(2):281. doi: 10.3390/microorganisms10020281 (PMC8879444; doi:10.3390/microorganisms10020281)
Supplement: Supplementary file 1 [file microorganisms-10-00281-s001.zip]

Archive with 3 entries (3 files):
- Kuhn-Supplementary Figures.pdf
- Kuhn-Supplementary materials.pdf
- Kuhn-Supplementary Tables.xlsx
