# Supplementary material for: Neofunctionalization of Glycolytic Enzymes: An Evolutionary Route to Plant Parasitism in the Oomycete Phytophthora nicotianae
Source: Microorganisms. 2022 Jan 25;10(2):281. doi: 10.3390/microorganisms10020281 (PMC8879444; doi:10.3390/microorganisms10020281)
Supplement: Supplementary file 1 [file microorganisms-10-00281-s001.zip › Kuhn-Supplementary Tables.xlsx]

## Sheet: Sup. Table S1
Table S1. P. nicotianae isolates used in this study
INRAE-ISA Accession	Host	Origin	BioSample
149	Tomato	Spain
310	Tobacco	Australia
329	Tobacco	Greece
709	Tomato	France
721	Tomato	France
731	Tobacco	USA
732	Tobacco	USA
733	Tobacco	USA
BL 162	Gramatophyllum sp.	Indonesia	SAMN14078572
CH Vinca	Periwinkle	USA	SAMN02178349
CJ01A1	Tobacco	USA	SAMN01816556
CJ02B3	Tobacco	USA	SAMN02178347
CJ05E6	Tobacco	USA	SAMN02178348
IAC_01/95	Citrus	Brazil	SAMN02178346
JM01	Tobacco	China	SAMN07200924
P10297	Diffenbachia	USA	SAMN01816557
P1569	Citrus	USA	SAMN01816558
P1976	Tomato	USA	SAMN01816559
race 1	Tobacco	China	SAMN04017960
race 0	Tobacco	China	SAMN04017959

## Sheet: Sup. Table S2
Table S2. primers used in this study.
UBC	F	CCACTTAGAGCACGCTAGGA
UBC	R	TACCGACTGTCCTTCGTTCA
GKI	F	GCGTACCAGTTGCTGCACTC
GKI	R	TGAAAACACTACTGCACTGTCCT
GKII	F	GGAATTGGGCATCAAGAAGG
GKII	R	TCGTGTGGGCGTAGTGTAAG
GKIII	F	CAAACGTACAACAACAGCTTG
GKIII	R	CCCCGATAGTCGAGTAGAGC
PSKR	F	TCCAACATCAAGCTTCGAGGGCAAC
PSKR	R	CTTTGCGCCTCTTTCCTTTGGCAAC

## Sheet: Sup. Table S3
Table S3: Distribution and potential functionality of GKII genes in some Phytophthora genomes.
Strain	Accession	GKII	Nomenclature	Putative	Possible cause of
		copies		functionality	non-functionality
P. nicotianae INRA-PP310		2	PPTG_18927	Y
			PPTG_18933	Y
P. infestans T30-4		5	PITG_06017	N	Truncated at both ends
			PITG_06019	N	Frameshift + truncation of 3' moiety
			PITG_06021	Y
			PITG_06022	N	Frameshift
			PITG_21313	N	Premature stop codon
P. ramorum 102	RHLB01000010.1	3	143446-144507	Y
			145491-146525	N	Premature stop codon
			148424-149485	Y
	RHLB01000129.1	1	84284-83242	N	Frameshift
P. sojae strain P6497	AAQY02000409.1	5	188167-189201	Y
			193107-194147	N	Truncated at both ends
			196604-197760	N	Frameshift
			208706-209744	Y
			210726-211757	N	Truncation of 5' end
P. cactorum strain P414	NHQK01000046.1	4	210071-211102	Y
			212056-213093	Y
			214021-215048	N	Truncated at both ends
			231445-232494	Y
P. capsici LT1534-B	JADEVP010000090.1	2	26967-27996	N	Truncation of 5' end
			28666-29706	Y
	JADEVP010000087.1	1	18240-19276	Y

## Sheet: Sup. Table S4
Table S4. Intraspecific polymorphism of GKI and GKII.
Indicated are the nature and location of substituted nucleotides, and the corresponding impacted amino acid residue.
SYN: indicates a synonymous substitution. Asterisks (*) indicate adjacent substitutions that impact a single amino acid residue.
The two regions of GKI that accumulate adjacent, synonymous substitutions (see Results), are boxed.
GKI
Base	Position	Substitution	Amino acid	Position	Substitution	Occurrence
G	337	A	V	112	I	2
T	357	C	F	119	SYN	2
T	375	C	G	125	SYN	6
G	378	T	L	126	SYN	6
T	381	C	L	127	SYN	6
A	384	T	T	128	SYN	6
A	387	T	L	129	SYN	6
C	390	T	R	130	SYN	6
A	393	T	P	131	SYN	6
C	411	T	L	137	SYN	7
T	414	C	N	138	SYN	6
C	435	T	T	145	SYN	4
C	447	T	A	149	SYN	4
C	483	T	F	161	SYN	4
T	489	C	T	163	SYN	6
A*	497	T	N	166	M	2
C*	498	G	N	166	M	2
G	513	A	S	171	SYN	1
T	519	C	F	173	SYN	3
C	540	T	T	180	SYN	6
T	543	C	D	181	SYN	6
T	546	C	F	182	SYN	6
A	549	C	A	183	SYN	6
T	552	C	P	184	SYN	6
C	558	T	D	186	SYN	6
A	561	G	E	187	SYN	6
A	592	G	T	198	A	5
T	639	A	S	213	SYN	3
C	687	T	P	229	SYN	2
G	771	T	T	257	SYN	1
T	822	C	R	274	SYN	3
T	880	C	G	294	SYN	1
T	926	A	I	308	SYN	1
C	963	T	S	320	SYN	2
A	969	C	A	322	SYN	1
C*	970	A	L	323	I	1
T*	972	C	L	323	I	1
G	976	A	K	324	SYN	3
Insertions
G	862
A	917
A	948
A	973
GKII
Base	Position	Substitution	Amino acid	Position	Substitution	Occurrence
T	96	C	G	32	SYN	12
C	153	T	A	51	SYN	2
C	162	T	A	54	SYN	4
A	192	G	A	64	SYN	13
G	252	A	K	84	SYN	8
A	390	T	P	130	SYN	5
T	432	C	T	144	SYN	1
T*	494	A	M	165	N	1
G*	495	C	M	165	N	1
T	543	C	F	181	SYN	3
T	819	C	R	273	SYN	1
C	847	T	L	283	SYN	1
T	876	C	G	292	SYN	2
T	921	A	I	307	SYN	1
G	934	C	V	312	L	7
C	963	A	A	321	SYN	7
A*	964	C	I	322	L	6
C*	966	T	I	322	L	5
A	968	C	K	323	T	1
C	1046	A	T	349	K	7
G*	1048	A	E	350	R	1
A*	1049	G	E	350	R	1
T*	1051	G	S	351	V	7
C*	1052	T	S	351	V	7
T*	1053	A	S	351	V	7
C*	1054	T	Q	352	STOP	7
A*	1055	A	Q	352	STOP	7
A*	1056	G	Q	352	STOP	5
Insertions
377	T					2

## Sheet: Sup. Table S5
Supplementary Table S5: parameters of the GK predicted structures
Phyre2 based modeling
GeneID	PDB ID template	% Ident	% Coverage	Confidence (%)	Description
GKI	1sz2A	31	98 (1-348)	100	Crystal structure of E. coli glucokinase in complex with glucose
	c3vpzA	26	97 (3-347)	100	crystal structure of glucokinase from antarctic psychrotroph at 1.69 A
	c6da0A	21	98 (2-350)	100	crystal structure of glucokinase (nfhk) from naegleria fowleri
GKII	1sz2A	32	98 (4-348)	100
	c3vpzA	26	97 (3-346)	100
	c6da0A	22	98 (4-349)	100
GKIII	1sz2A	32	98 (4-348)	100
	c3vpzA	26	97 (3-346)	100
	c6da0A	21	98 (4-349)	100
I-TASSER based modeling
GeneID	PDB ID template	% Ident	% Coverage	Z score	C score	TM score
GKI	1sz2A	32	90	4.53	-0.04	0.71 ± 0.12
	c3vpzA	28	91	4.00
GKII	1sz2A	32	89	4.50	0.33	0.76 ± 0.1
	c3vpzA	27	91	4.00
GKIII	1sz2A	34	79	4.53	-1.03	0.58 ± 0.14
	c3vpzA	25	80	3.9
FATCAT parameters
Template	1sz2A (E. coli)		c3vpzA (Streptomyces)		c6da0A (Naegleria)
	FATCAT score	RMSD (Å)	FATCAT score	RMSD (Å)	FATCAT score	RMSD (Å)
GKI	943.17	1.23	804.95	3.06	618.37	3.04
GKII	796.98	3.05	1008	0.00	558.18	3.13
GKIII	557.92	3.08	533.86	3.25/1	842.41	1.46

## Sheet: Sup. Table S6
Table S6. Growth of P. nicotianae on different carbon sources and in supplemented growth medium
Growth medium			Growth
Glucose Asparagine Medium (GAM)			++b
Medium - glucose (AM)			-
AM + fructosea			++
AM + mannose			+
AM - sorbose			-
AM + galactose			-
AM + sucrose			++
AM + maltose			++
AM + lactose			-
AM + arabinose			-
AM + xylose			-
AM + trehalose			-
AM + glucosamine			-
AM + galacturonic acid			-
AM + acetate			-
AM + citrate			-
AM + fumarate			-
AM + pyruvate			-
AM + succinate			-
AM + ethanol			-
AM + glycerol			+
a: medium composition is described in Material and Methods.
b++: extensive hyphal growth; + : reduced growth compared to the control; -: no growth.
Development was evaluated by visual estimation of the radial growth, and by calculation
of the mycelial dry weight after 7 days at 24°C.
